# Supplementary material for: Patient-Derived Organoids of Cholangiocarcinoma
Source: Int J Mol Sci. 2021 Aug 12;22(16):8675. doi: 10.3390/ijms22168675 (PMC8395494; doi:10.3390/ijms22168675)
Supplement: Supplementary file 1 [file ijms-22-08675-s001.zip]

Archive with 3 entries (3 files):
- IJMS, Appendix A CM_ssc_LZ.pdf
- IJMS, Appendix Tables_CM_LZ.xlsx
- Informed Consent Statement.pdf
